# Supplementary material for: A Psychometric Perspective on the Associations between Response Accuracy and Response Time Residuals
Source: J Intell. 2024 Jul 31;12(8):74. doi: 10.3390/jintelligence12080074 (PMC11355612; doi:10.3390/jintelligence12080074)
Supplement: Supplementary file 1 [file jintelligence-12-00074-s001.zip]

Archive with 5 entries (5 files):
- manuscript.R
- supplementary1.R
- supplementary2.R
- supplement_part2.pdf
- supplement_part1.pdf
