# Supplementary material for: A Psychometric Perspective on the Associations between Response Accuracy and Response Time Residuals
Source: J Intell. 2024 Jul 31;12(8):74. doi: 10.3390/jintelligence12080074 (PMC11355612; doi:10.3390/jintelligence12080074)
Supplement: Supplementary file 1 [file jintelligence-12-00074-s001.zip › manuscript.R]

library(tidyverse)
library(ltm)
library(matrixStats)
set.seed(12345)

N <- 10000
M <- 200
v.eta <- 1
v.eps <- pi ^ 2 / 3 - v.eta
sd.eta <- sqrt(v.eta)
sd.eps <- sqrt(v.eps)

b <- runif(M, -3, 1)
theta <- rnorm(N)
eta <- matrix(rnorm(N * M, sd = sd.eta), N)
eps <- matrix(rnorm(N * M, sd = sd.eps), N)
z <- sweep(theta + eta, 2, b)
y <- (z + eps > 0) + 0
t <- 1 - abs(pnorm(z, sd = sd.eps) - 0.5)

slow <- matrix(sweep(t, 1, rowMedians(t)) > 0, N)
y.slow <- y
y.slow[!slow] <- NA
y.fast <- y
y.fast[slow] <- NA
Y <- cbind(y.slow, y.fast)
fit <- ltm(Y ~ z1)
coe <- coef(fit)
coe.slow <- coe[1:M, ]
coe.fast <- coe[-(1:M), ]

RAR <- eta + eps
RTR <- t
RTR <- sweep(RTR, 1, rowMeans(RTR))
RTR <- sweep(RTR, 2, colMeans(RTR))

dat <- data.frame(Slow = as.vector(coe.slow), Fast = as.vector(coe.fast),
                  type = rep(c('hat(b)[i]', 'hat(a)[i]'), each = M))
a.range <- range(c(coe.slow[, 2], coe.fast[, 2]))
b.range <- range(c(coe.slow[, 1], coe.fast[, 1]))
fig4 <- ggplot(dat, aes(Slow, Fast)) +
  geom_point() +
  geom_abline(slope = 1, intercept = 0, linetype = 'dashed', color = 'red', linewidth = 1) +
  geom_blank(data = data.frame(Slow = c(0.5), Fast = c(0.4), type = 'hat(a)[i]')) +
  facet_wrap(~ type, nrow = 1, scale = 'free', labeller = label_parsed) +
  xlab('Slow Responses') +
  ylab('Fast Responses') +
  theme_bw() +
  theme(strip.background = element_blank())

j <- order(abs(b))[1]
b[j]
fig5 <- ggplot(data.frame(theta = theta, eta = eta[, j], group = ifelse(slow[, j], 'Slow Responses', 'Fast Responses')), aes(theta, eta)) +
  facet_wrap(~ group, ncol = 2) +
  geom_point(size = 0.3) +
  geom_smooth(method = 'lm', color = 'red', se = F, fullrange = T, linetype = 'dashed') +
  theme_bw() +
  theme(strip.background = element_blank()) +
  xlab(expression(theta[h])) +
  ylab(expression(eta[hi]))

j1 <- order(abs(b - 1))[1]
j2 <- order(abs(b + 1))[1]
c(b[j1], b[j2])
dat <- do.call(rbind, lapply(list(j1, j2), function(j) {
  data.frame(theta = theta, eta = eta[, j], groupx = paste(ifelse(slow[, j], 'Slow', 'Fast'), '~ Responses'), groupy = paste0('b[', j, ']==', round(b[j], 3)))
}))
eta.mean <- group_by(dat, groupx, groupy) %>%
  summarize(eta.mean = mean(eta), .groups = 'drop')
fig6 <- ggplot(dat, aes(theta, eta)) +
  facet_grid(groupy ~ groupx, labeller = label_parsed) +
  geom_point(size = 0.3) +
  geom_hline(aes(yintercept = eta.mean), eta.mean, color = 'red', linetype = 'dashed', linewidth = 1) +
  geom_text(aes(label = sprintf('bar(eta)==%.3f', eta.mean), x = Inf, y = -Inf), vjust = -.5, hjust = 1.1, size = 3, eta.mean, parse = T) +
  theme_bw() +
  theme(strip.background = element_blank()) +
  xlab(expression(theta[h])) +
  ylab(expression(eta[hi]))

corr <- sapply(1:M, function(m) {
  cor(RAR[, m], RTR[, m])
})
fig7 <- ggplot(data.frame(corr = corr, b = b), aes(b, corr)) +
  geom_point() +
  geom_smooth(color = 'red', se = F, fullrange = T, linetype = 'dashed') +
  theme_bw() +
  theme(strip.background = element_blank()) +
  xlab(expression(b[i])) +
  ylab(expression(Corr(RAR[hi], RTR[hi])))

corr <- sapply(1:N, function(n) {
  cor(RAR[n, ], RTR[n, ])
})
fig8 <- ggplot(data.frame(corr = corr, theta = theta), aes(theta, corr)) +
  geom_point(size = 0.5) +
  geom_smooth(color = 'red', se = F, fullrange = T, linetype = 'dashed') +
  theme_bw() +
  theme(strip.background = element_blank()) +
  xlab(expression(theta[h])) +
  ylab(expression(Corr(RAR[hi], RTR[hi])))

fig9 <- ggplot(data.frame(RAR = as.vector(RAR), RTR = as.vector(RTR)), aes(RTR, RAR)) +
  geom_smooth(color = 'red', se = F, fullrange = T, linetype = 'dashed') +
  theme_bw() +
  theme(strip.background = element_blank()) +
  xlab(expression(RTR[hi])) +
  ylab(expression(RAR[hi]))
