# Supplementary material for: A Psychometric Perspective on the Associations between Response Accuracy and Response Time Residuals
Source: J Intell. 2024 Jul 31;12(8):74. doi: 10.3390/jintelligence12080074 (PMC11355612; doi:10.3390/jintelligence12080074)
Supplement: Supplementary file 1 [file jintelligence-12-00074-s001.zip › supplementary1.R]

library(tidyverse)
library(ltm)
library(matrixStats)
library(tibble)
set.seed(12345)

for (v.eta in c(1, 0.5, 2)) {
  N <- 10000
  M <- 200
  v.eps <- pi ^ 2 / 3 - v.eta
  sd.eta <- sqrt(v.eta)
  sd.eps <- sqrt(v.eps)

  b <- runif(M, -3, 1)
  theta <- rnorm(N)
  eta <- matrix(rnorm(N * M, sd = sd.eta), N)
  eps <- matrix(rnorm(N * M, sd = sd.eps), N)
  z <- sweep(theta + eta, 2, b)
  y <- (z + eps > 0) + 0
  t <- 1 - abs(pnorm(z, sd = sd.eps) - 0.5)

  slow <- matrix(sweep(t, 1, rowMedians(t)) > 0, N)
  y.slow <- y
  y.slow[!slow] <- NA
  y.fast <- y
  y.fast[slow] <- NA
  Y <- cbind(y.slow, y.fast)
  fit <- ltm(Y ~ z1)
  saveRDS(fit, paste0('fit_', v.eta, '.rds'))
  coe <- coef(fit)
  coe.slow <- coe[1:M, ]
  coe.fast <- coe[-(1:M), ]

  RAR <- eta + eps
  RTR <- t
  RTR <- sweep(RTR, 1, rowMeans(RTR))
  RTR <- sweep(RTR, 2, colMeans(RTR))

  dat4 <- data.frame(Slow = as.vector(coe.slow), Fast = as.vector(coe.fast),
                     type = rep(c('hat(b)[i]', 'hat(a)[i]'), each = M))
  corr <- sapply(1:M, function(m) {
    cor(RAR[, m], RTR[, m])
  })
  dat7 <- data.frame(corr = corr, b = b)
  corr <- sapply(1:N, function(n) {
    cor(RAR[n, ], RTR[n, ])
  })
  dat8 <- data.frame(corr = corr, theta = theta)
  dat9 <- data.frame(RAR = as.vector(RAR), RTR = as.vector(RTR))
  saveRDS(lst(dat4, dat7, dat8, dat9), paste0('dat_', v.eta, '.rds'))
}

v.eta <- c(0.5, 1, 2)
dats <- lapply(v.eta, function(v.eta) {
  readRDS(paste0('dat_', v.eta, '.rds'))
})

dat4 <- do.call(rbind, mapply(v.eta, dats, SIMPLIFY = F, FUN = function(v.eta, dat) {
  cbind(dat$dat4, v.eta = paste0('Var(eta[hi]) == ', v.eta))
}))
fig4 <- ggplot(dat4, aes(Slow, Fast)) +
  geom_point() +
  geom_abline(slope = 1, intercept = 0, linetype = 'dashed', color = 'red', linewidth = 1) +
  geom_blank(data = data.frame(Slow = c(0.5), Fast = c(0.4), type = 'hat(a)[i]')) +
  ggh4x::facet_grid2(v.eta ~ type, scales = 'free', labeller = label_parsed, independent = 'all') +
  xlab('Slow Responses') +
  ylab('Fast Responses') +
  theme_bw() +
  theme(strip.background = element_blank())

dat7 <- do.call(rbind, mapply(v.eta, dats, SIMPLIFY = F, FUN = function(v.eta, dat) {
  cbind(dat$dat7, v.eta = paste0('Var(eta[hi]) == ', v.eta))
}))
fig7 <- ggplot(dat7, aes(b, corr)) +
  geom_point() +
  facet_wrap(~ v.eta, ncol = 1, scales = 'free_y', labeller = label_parsed, strip.position = 'right') +
  geom_smooth(color = 'red', se = F, fullrange = T, linetype = 'dashed') +
  theme_bw() +
  theme(strip.background = element_blank()) +
  xlab(expression(b[i])) +
  ylab(expression(Corr(RAR[hi], RTR[hi])))

dat8 <- do.call(rbind, mapply(v.eta, dats, SIMPLIFY = F, FUN = function(v.eta, dat) {
  cbind(dat$dat8, v.eta = paste0('Var(eta[hi]) == ', v.eta))
}))
fig8 <- ggplot(dat8, aes(theta, corr)) +
  geom_point(size = 0.5) +
  facet_wrap(~ v.eta, ncol = 1, scales = 'free_y', labeller = label_parsed, strip.position = 'right') +
  geom_smooth(color = 'red', se = F, fullrange = T, linetype = 'dashed') +
  theme_bw() +
  theme(strip.background = element_blank()) +
  xlab(expression(theta[h])) +
  ylab(expression(Corr(RAR[hi], RTR[hi])))

dat9 <- do.call(rbind, mapply(v.eta, dats, SIMPLIFY = F, FUN = function(v.eta, dat) {
  cbind(dat$dat9, v.eta = paste0('Var(eta[hi]) == ', v.eta))
}))
fig9 <- ggplot(dat9, aes(RTR, RAR)) +
  facet_wrap(~ v.eta, ncol = 1, scales = 'free_y', labeller = label_parsed, strip.position = 'right') +
  geom_smooth(color = 'red', se = F, fullrange = T, linetype = 'dashed') +
  theme_bw() +
  theme(strip.background = element_blank()) +
  xlab(expression(RTR[hi])) +
  ylab(expression(RAR[hi]))
