# Supplementary material for: A Psychometric Perspective on the Associations between Response Accuracy and Response Time Residuals
Source: J Intell. 2024 Jul 31;12(8):74. doi: 10.3390/jintelligence12080074 (PMC11355612; doi:10.3390/jintelligence12080074)
Supplement: Supplementary file 1 [file jintelligence-12-00074-s001.zip › supplementary2.R]

library(tidyverse)
library(ltm)
library(matrixStats)
library(tibble)
library(mvtnorm)
set.seed(12345)

N <- 10000
M <- 200
v.eta <- 1
v.eps <- pi ^ 2 / 3 - v.eta
sd.eta <- sqrt(v.eta)
sd.eps <- sqrt(v.eps)

b <- runif(M, -3, 1)
beta <- runif(M, -1, 1)
theta.tau <- rmvnorm(N, sigma = matrix(c(1, 0.3, 0.3, 1), 2))
theta <- theta.tau[, 1]
tau <- theta.tau[, 2]
eta <- matrix(rnorm(N * M, sd = sd.eta), N)
eps <- matrix(rnorm(N * M, sd = sd.eps), N)
z <- sweep(theta + eta, 2, b)
y <- (z + eps > 0) + 0
tt <- -sweep(tau + eta * 0, 2, beta) + matrix(rnorm(length(eta), sd = 0.5), nrow = nrow(eta))
t <- tt - abs(pnorm(z, sd = sd.eps) - 0.5)

slow <- matrix(sweep(t, 1, rowMedians(t)) > 0, N)
y.slow <- y
y.slow[!slow] <- NA
y.fast <- y
y.fast[slow] <- NA
Y <- cbind(y.slow, y.fast)
fit <- ltm(Y ~ z1)
coe <- coef(fit)
coe.slow <- coe[1:M, ]
coe.fast <- coe[-(1:M), ]

RAR <- eta + eps
RTR <- t
RTR <- sweep(RTR, 1, rowMeans(RTR))
RTR <- sweep(RTR, 2, colMeans(RTR))

dat4 <- data.frame(Slow = as.vector(coe.slow), Fast = as.vector(coe.fast),
                   type = rep(c('hat(b)[i]', 'hat(a)[i]'), each = M))
corr <- sapply(1:M, function(m) {
  cor(RAR[, m], RTR[, m])
})
dat7 <- data.frame(corr = corr, b = b)
corr <- sapply(1:N, function(n) {
  cor(RAR[n, ], RTR[n, ])
})
dat8 <- data.frame(corr = corr, theta = theta)
dat9 <- data.frame(RAR = as.vector(RAR), RTR = as.vector(RTR))

fig4 <- ggplot(dat4, aes(Slow, Fast)) +
  geom_point() +
  geom_abline(slope = 1, intercept = 0, linetype = 'dashed', color = 'red', linewidth = 1) +
  geom_blank(data = data.frame(Slow = c(0.5), Fast = c(0.4), type = 'hat(a)[i]')) +
  facet_wrap(~ type, nrow = 1, scale = 'free', labeller = label_parsed) +
  xlab('Slow Responses') +
  ylab('Fast Responses') +
  theme_bw() +
  theme(strip.background = element_blank())

fig7 <- ggplot(dat7, aes(b, corr)) +
  geom_point() +
  geom_smooth(color = 'red', se = F, fullrange = T, linetype = 'dashed') +
  theme_bw() +
  theme(strip.background = element_blank()) +
  xlab(expression(b[i])) +
  ylab(expression(Corr(RAR[hi], RTR[hi])))

fig8 <- ggplot(dat8, aes(theta, corr)) +
  geom_point(size = 0.5) +
  geom_smooth(color = 'red', se = F, fullrange = T, linetype = 'dashed') +
  theme_bw() +
  theme(strip.background = element_blank()) +
  xlab(expression(theta[h])) +
  ylab(expression(Corr(RAR[hi], RTR[hi])))

fig9 <- ggplot(dat9, aes(RTR, RAR)) +
  geom_smooth(color = 'red', se = F, fullrange = T, linetype = 'dashed') +
  theme_bw() +
  theme(strip.background = element_blank()) +
  xlab(expression(RTR[hi])) +
  ylab(expression(RAR[hi]))
